# Supplementary material for: Is the Triggering of PD-L1 Dimerization a Potential Mechanism for Food-Derived Small Molecules in Cancer Immunotherapy? A Study by Molecular Dynamics
Source: Int J Mol Sci. 2023 Jan 11;24(2):1413. doi: 10.3390/ijms24021413 (PMC9864258; doi:10.3390/ijms24021413)
Supplement: Supplementary file 1 [file ijms-24-01413-s001.zip]

Archive with 1 entries (1 files):
- ijms-2103521-supplementary.pdf
